# Supplementary material for: University central offices are moving away from doing towards facilitating science communication: A European cross-comparison
Source: PLoS One. 2023 Oct 4;18(10):e0290504. doi: 10.1371/journal.pone.0290504 (PMC10550178; doi:10.1371/journal.pone.0290504)
Supplement: S1 Table — (XLSX) [file pone.0290504.s001.xlsx]

## Sheet: S1 Table
S1 Table. Descriptives for indices from sum of activities.
	Mean	Std. Error	Bottom error	Top of error	Median	Range	Cronbach’s alpha
Public events	52.2	2.92	46.5	57.9	31	0-244	0.73
Traditional media channels	82.5	3.2	76.2	88.8	76	0-240	0.67
New media channels	420.1	18.74	383.2	457	340	0-1200	0.79
