# Supplementary material for: University central offices are moving away from doing towards facilitating science communication: A European cross-comparison
Source: PLoS One. 2023 Oct 4;18(10):e0290504. doi: 10.1371/journal.pone.0290504 (PMC10550178; doi:10.1371/journal.pone.0290504)
Supplement: S2 Table — (a) Rationales for communication (n = 319). (b) Table. Exploratory factor analysis loadings for rationales (n = 319). (ZIP) [file pone.0290504.s002.zip]

Archive with 2 entries (2 files):
- S2(a)Table.xlsx
- S2(b)Table.xlsx
