# Supplementary material for: University central offices are moving away from doing towards facilitating science communication: A European cross-comparison
Source: PLoS One. 2023 Oct 4;18(10):e0290504. doi: 10.1371/journal.pone.0290504 (PMC10550178; doi:10.1371/journal.pone.0290504)
Supplement: S2 Table — (a) Rationales for communication (n = 319). (b) Table. Exploratory factor analysis loadings for rationales (n = 319). (ZIP) [file pone.0290504.s002.zip › S2(a)Table.xlsx]

## Sheet: S2(a) Table
		Rationales for public communication (% of agreement)
	To recruit students	72.1
	To raise the university profile	62.5
	To respond to the university’s mission	60.7
	To disseminate the university’s research to the public	56.1
	To get public support for the university	36.5
	To contribute to the legitimacy of science in the public sphere	32.8
	To attract funding	30.7
	To listen and involve the public in the university’s activities	28.1
	To stimulate public debate	25.4
	To respond to national policies of public engagement	22.8
	To influence policies	20.6
	To respond to requirements from funding bodies	19.7
	To give back to taxpayers	16.3
	To further the career of the university staff	16
	S2(a) Table . Rationales for communication (n=319).
