# Supplementary material for: University central offices are moving away from doing towards facilitating science communication: A European cross-comparison
Source: PLoS One. 2023 Oct 4;18(10):e0290504. doi: 10.1371/journal.pone.0290504 (PMC10550178; doi:10.1371/journal.pone.0290504)
Supplement: S2 Table — (a) Rationales for communication (n = 319). (b) Table. Exploratory factor analysis loadings for rationales (n = 319). (ZIP) [file pone.0290504.s002.zip › S2(b)Table.xlsx]

## Sheet: S2(b) Table
		Public-good oriented	Self-interested oriented
	To respond to the university’s mission	0.535
	To respond to requirements from funding bodies		0.818
	To respond to national policies on public engagement	0.634
	To raise the university’s profile	0.336	0.392
	To attract funding		0.662
	To give back to taxpayers	0.519
	To get public support for the university	0.35	0.439
	To disseminate the university’s research to the public	0.543	0.316
	To recruit students		0.552
	To listen and involve the public in the university’s activities	0.828
	To stimulate public debate	0.899
	To influence policies	0.735
	To contribute to the legitimacy of science in the public sphere	0.804
	S2(b) Table. Exploratory factor analysis loadings for rationales (n=319).
