# Supplementary material for: University central offices are moving away from doing towards facilitating science communication: A European cross-comparison
Source: PLoS One. 2023 Oct 4;18(10):e0290504. doi: 10.1371/journal.pone.0290504 (PMC10550178; doi:10.1371/journal.pone.0290504)
Supplement: S3 Table — Analysis of variance for communication activities. Abreviations: Sum of squares (SS); df (degrees of freedom); MS (Mean Square); F statistic (F) and (p (significance value). (XLSX) [file pone.0290504.s003.xlsx]

## Sheet: S3 Table
ANOVA
		Sum of Squares	df	Mean Square	F	Sig.
Public events	Between Groups	11076.5	3	3692.15	1.374	0.251
	Within Groups	768465	286	2686.94
	Total	779542	289
Traditional media channels	Between Groups	199767	3	66588.9	25.333	0.000
	Within Groups	751755	286	2628.51
	Total	951522	289
New media channels	Between Groups	2.26769e+06	3	755897	7.015	0.000
	Within Groups	3.08181e+07	286	107756
	Total	3.30858e+07	289
Table S3. One-way ANOVA. Analysis of variance for communication activities. Abreviations: Sum of squares (SS); df (degrees of freedom); MS (Mean Square); F statistic (F) and (p (significance value).
