# Supplementary material for: University central offices are moving away from doing towards facilitating science communication: A European cross-comparison
Source: PLoS One. 2023 Oct 4;18(10):e0290504. doi: 10.1371/journal.pone.0290504 (PMC10550178; doi:10.1371/journal.pone.0290504)
Supplement: S4 Table — Abbreviations: Sum of squares (SS); df (degrees of freedom); MS (Mean Square); F statistic (F) and (p (significance value). (XLSX) [file pone.0290504.s004.xlsx]

## Sheet: S4 Table
ANOVA
		Sum of Squares	df	Mean Square	F	Sig.
Public-good rationales	Between Groups	31.469	3	10.49	12.61	0.000
	Within Groups	212.127	255	0.832
	Total	243.596	258
Self-interested rationales	Between Groups	2.296	3	0.765	0.837	0.475
	Within Groups	233.292	255	0.915
	Total	235.589	258
S4 Table. Analysis of variance by country for rationales. Abreviations: Sum of squares (SS); df (degrees of freedom); MS (Mean Square); F statistic (F) and (p (significance value).
