# Supplementary material for: University central offices are moving away from doing towards facilitating science communication: A European cross-comparison
Source: PLoS One. 2023 Oct 4;18(10):e0290504. doi: 10.1371/journal.pone.0290504 (PMC10550178; doi:10.1371/journal.pone.0290504)
Supplement: S5 Table — (XLSX) [file pone.0290504.s005.xlsx]

## Sheet: S5 Table
	Model 1				Model 2				Model 3
	B	SE B	β		B	SE B	β		B	SE B	β
Step 1: Context variables
Size (number students)	0	0	0.141*		0	0	0.088		0	0	0.073
Italy	9.917	8.72	0.091		-0.358	8.99	-0.003		-5.629	9.28	-0.051
Portugal	15.439	9.641	0.12		8.723	9.614	0.068		2.08	9.994	0.016
United Kingdom	-1.92	11.747	-0.012		-13.101	12.019	-0.081		-14.064	11.943	-0.087
Step 2: Disposition variables (infrastructure)
Staff					16.283	7.287	0.158*		17.077	7.273	0.166*
Funding					-4.034	7.119	-0.038		-3.802	7.066	-0.036
Policy/guidelines					23.426	9.286	0.174*		18.389	9.517	0.136*
Active researchers					11.554	7.25	0.111		10.55	7.22	0.101
Step 3: Disposition variables (rationales)
Public-oriented									9.791	4.43	0.173*
Self-interested									-0.962	3.9	-0.017
(Constant)	46.058	6.014			22.675	9.821			30.033	10.294
R Square	0.039				0.109				0.131
R2 change	0.039				0.07				0.022
F for change in R	2.204				4.134				2.602
*** <0.001; **<0.01; *<0.05
S5 Table. Summary of hierarchical regression analysis for institutional public communication activity - public events (n=220)
