# Supplementary material for: University central offices are moving away from doing towards facilitating science communication: A European cross-comparison
Source: PLoS One. 2023 Oct 4;18(10):e0290504. doi: 10.1371/journal.pone.0290504 (PMC10550178; doi:10.1371/journal.pone.0290504)
Supplement: S6 Table — (XLSX) [file pone.0290504.s006.xlsx]

## Sheet: S6 Table
	Model 1				Model 2				Model 3
	B	SE B	β		B	SE B	β		B	SE B	β
Step 1: Context variables
Size (number students)	0.001	0	0.267***		0.001	0	0.202***		0.001	0	0.188**
Italy	43.329	8.66	0.351***		33.749	8.846	0.274***		28.602	9.002	0.232**
Portugal	17.64	9.575	0.122		11.71	9.46	0.081		4.08	9.695	0.028
United Kingdom	57.508	11.666	0.314***		42.592	11.827	0.233***		40.793	11.585	0.223***
Step 2: Disposition variables (infrastructure)
Staff					23.81	7.17	0.205***		23.823	7.055	0.205***
Funding					-8.244	7.005	-0.069		-8.027	6.855	-0.067
Policy/guidelines					20.791	9.137	0.137*		13.052	9.233	0.086
Active researchers					8.753	7.133	0.074		6.861	7.004	0.058
Step 3: Disposition variables (rationales)
Public-oriented									10.917	4.297	0.171*
Self-interested									4.492	3.783	0.072
(Constant)	54.653	5.973			34.816	9.663			45.343	9.986
R Square	0.254				0.321				0.356
R2 change	0.254				0.067				0.035
F for change in R	18.279				5.199				5.689
*** <0.001; **<0.01; *<0.05
S6 Table. Summary of hierarchical regression analysis for institutional public communication activity - traditional media channels (n=220)
