# Supplementary material for: University central offices are moving away from doing towards facilitating science communication: A European cross-comparison
Source: PLoS One. 2023 Oct 4;18(10):e0290504. doi: 10.1371/journal.pone.0290504 (PMC10550178; doi:10.1371/journal.pone.0290504)
Supplement: S7 Table — (XLSX) [file pone.0290504.s007.xlsx]

## Sheet: S7 Table
	Model 1				Model 2				Model 3
	B	SE B	β		B	SE B	β		B	SE B	β
Step 1: Context variables
Size (number students)	0.006	0.001	0.275***		0.005	0.001	0.254***		0.005	0.001	0.241***
Italy	139.897	54.841	0.193*		117.152	57.765	0.162*		89.601	59.262	0.124
Portugal	82.063	60.636	0.096		56.892	61.776	0.067		15.701	63.821	0.018
United Kingdom	69.789	73.879	0.065		50.366	77.23	0.047		40.469	76.265	0.038
Step 2: Disposition variables (infrastructure)
Staff					51.355	46.824	0.075		51.187	46.443	0.075
Funding					69.085	45.742	0.098		70.247	45.125	0.1
Policy/guidelines					86.9	59.667	0.097		44.599	60.777	0.05
Active researchers					13.195	46.583	0.019		2.783	46.109	0.004
Step 3: Disposition variables (rationales)
Public-oriented									58.853	28.288	0.157*
Self-interested									25.727	24.904	0.07
(Constant)	323.464	37.824			196.425	63.105			253.807	65.739
R Square	0.131				0.159				0.189
R2 change	0.131				0.028				0.031
F for change in R	8.086				1.745				3.935
*** <0.001; **<0.01; *<0.05
S7 Table. Summary of hierarchical regression analysis for institutional public communication activity - new media channels (N=220)
